# Supplementary material for: Crustacean methyl farnesoate–binding protein is an insect juvenile hormone–binding protein homolog that inhibits molting
Source: J Biol Chem. 2025 May 27;301(7):110297. doi: 10.1016/j.jbc.2025.110297 (PMC12256323; doi:10.1016/j.jbc.2025.110297)
Supplement: Supplementary Tables [file mmc2.xlsx]

## Sheet: Table S1
Table S1. The JHBP domain-containing genes in 22 species
Anopheles gambiae	Bombyx mori	Dinothrombium tinctorium	Daphnia pulex	Drosophila melanogaster	Apis mellifera	Ixodes scapularis	Stegodyphus mimosarum	Daphnia magna	Strigamia maritima	Tigriopus californicus	Eriocheir sinensis	Litopenarus vannamei	Tachypleus tridentatus
AGAP000160	BGIBMGA001164	DTIU000031	EFX70040	FBtr0070504	GB42556	ISCW002291	KFM59558	KZS13622	SMAR000713	TRY63492.1	VN_GLEAN_10002476	XP_027207428.1	evm.model.Hic_chr_10.609
AGAP000750	BGIBMGA001308	DTIU000192	EFX72600	FBtr0077572	GB42557	ISCW016167	KFM68762	KZS18831	SMAR004210	TRY64091.1	VN_GLEAN_10004424	XP_027209752.1	evm.model.Hic_chr_2.1549
AGAP001352	BGIBMGA001324	DTIU011101	EFX75772	FBtr0078841	GB42702	ISCW016168	KFM75381		SMAR004211	TRY70218.1	VN_GLEAN_10005223	XP_027214833.1	evm.model.Hic_chr_3.1560
AGAP001353	BGIBMGA001325	DTIU011114	EFX77001	FBtr0078848	GB42703		KFM75382		SMAR004470			XP_027218544.1	evm.model.Hic_chr_4.1168
AGAP001354	BGIBMGA001762	DTIU013202	EFX81446	FBtr0080449	GB42704		KFM81981		SMAR007452			XP_027224379.1	evm.model.Hic_chr_6.2061
AGAP001355	BGIBMGA003322			FBtr0080450	GB42794		KFM82826		SMAR007570			XP_027232274.1	evm.model.Hic_chr_6.2062
AGAP001981	BGIBMGA003323			FBtr0080452	GB42795				SMAR009768			XP_027235611.1	evm.model.Hic_chr_9.555
AGAP001982	BGIBMGA003325			FBtr0080549	GB42796							XP_027236659.1	evm.model.Hic_chr_9.625
AGAP001983	BGIBMGA003326			FBtr0080551	GB42797							XP_027238329.1	evm.model.Hic_chr_9.6
AGAP001984	BGIBMGA003342			FBtr0080564	GB42798							XP_027238475.1
AGAP002341	BGIBMGA003344			FBtr0083222	GB42799							XP_027238485.1
AGAP004262	BGIBMGA003345			FBtr0084044	GB42800
AGAP004263	BGIBMGA003346			FBtr0084113	GB42801
AGAP008182	BGIBMGA003404			FBtr0084643	GB43129
AGAP009383	BGIBMGA003405			FBtr0084809	GB47415
AGAP009384	BGIBMGA003406			FBtr0084810	GB48492
AGAP009386	BGIBMGA003407			FBtr0085103	GB52819
AGAP009387	BGIBMGA003408			FBtr0085104
AGAP009388	BGIBMGA003736			FBtr0091660
AGAP011167	BGIBMGA010179			FBtr0100669
AGAP012674	BGIBMGA010410			FBtr0112514
AGAP012703	BGIBMGA011075			FBtr0300817
AGAP013061	BGIBMGA011076			FBtr0335404
AGAP013533	BGIBMGA011077			FBtr0339259
AGAP028142	BGIBMGA011078			FBtr0343666
	BGIBMGA011079			FBtr0343671
	BGIBMGA011457			FBtr0346111
	BGIBMGA011458			FBtr0347558
	BGIBMGA011459			FBtr0473592
	BGIBMGA011460			FBtr0473593
	BGIBMGA011549
	BGIBMGA011550
	BGIBMGA011552
	BGIBMGA011553
	BGIBMGA011555
	BGIBMGA011556
	BGIBMGA011575
	BGIBMGA012768
	BGIBMGA014298

## Sheet: Table S2
Table S2 . The JHBP domain-containing genes and their transcript levels in multiple tissues of L. vannamei, as represented by CPM
Gene_id	Br	Es	Gi	He	Hp	Ht	In	Ms	Ov	St	TN	Ts	VN		e_stage	n_stage	z_stage	m_stage	p_stage																				C6	T6	C24	T24
XP_027207428.1	0.213333	0	0	3.47333	263.867	0	0	0.0333333	0	0.103333	0.21	0.243333	0.106667		0.15	0.12	15.97	36.43	45.56																				40.45	43.02	45	74.04
XP_027209752.1	0.87	0	0.126667	54.4267	4590.31	0	0.63	0	0	0.26	0.226667	0	0		1.17	46.34	479.73	534.81	759.91																				727.97	730.71	636.05	632.13
XP_027214833.1	100.043	52.6733	1.64333	2.69667	412.26	1022.64	100.097	0.69	21.0767	39.09	100.947	2.49	68.4367		10.06	84.19	97.47	126.93	189.65																				86.34	81.09	58.32	82.99
XP_027218544.1	0	0	0	0.0866667	16.63	0	0	0	0	0.286667	0	0	0		0.09	0.87	28.55	26.02	15.27																				0.61	1.29	2.56	6.45
XP_027224379.1	10.46	3.68667	0.916667	9.84667	3.71	1.14333	0.763333	8.31333	17.58	0.99	11.77	0.736667	18.8		10.55	7.07	3.02	5.38	6																				3.41	5.97	5.77	0
XP_027232274.1	4.54667	3.08667	0.83	1.59	393.737	9.17333	0.83	0.37	0	4.88333	2.68	2.65667	2.14333		0.23	2.34	64.71	58.83	63.34																				63.45	72	72.49	71.77
XP_027235611.1	23.4433	6.01333	39.39	1.01667	571.343	10.09	9.36667	8.02667	3.41333	8.18333	10.5467	20.98	11.2033		1.29	6.28	100.63	164.97	69.53																				57.28	60.55	19.1	17.51
XP_027236659.1	2.65333	0	5.39333	3.64333	152.03	0.476667	0.0266667	0	0	0.203333	1.34	0.536667	1.04333		0	1.64	79.93	60.21	61.8																				22.17	27.18	38.07	43.7
XP_027238329.1	0.28	0	0	7.45	1637.35	0	0.276667	0	0.0666667	0.0866667	0	0.63	0		0.37	36.97	373.16	314.09	106.93																				331.54	344.13	322.76	427.06
XP_027238475.1	0.15	64.7	151.193	0	0	0	0	0	0	57.04	0	0	0		4.97	54.39	48.17	63.37	292.71																				0	0	0	0
XP_027238485.1	0.163333	87.61	124.687	0	0	0	0	0	0	108.603	0.153333	0	0		7.31	74.67	58.8	77.71	265.39																				0	0	0	0

## Sheet: Table S3
Table S3. The genome databases used in this study
Species	GenBank assembly
Homo sapiens	GCA_000001405.28
Danio rerio	GCA_000002035.4
Strongylocentrotus purpuratus	GCA_000002235.4
Crassostrea gigas	GCA_902806645.1
Helobdella robusta	GCA_000326865.1
Caenorhabditis elegans	GCA_000002985.3
Stegodyphus mimosarum	GCA_000611955.2
Ixodes scapularis	GCA_016920785.2
Dinothrombium tinctorium	GCA_003675995.1
Tachypleus tridentatus	GCA_004210375.1
Strigamia maritima	GCA_000239455.1
Drosophila melanogaster	GCA_000001215.4
Anopheles gambiae	GCA_000005575.1
Apis mellifera	GCA_003254395.2
Bombyx mori	GCA_014905235.2
Daphnia pulex	GCA_911175335.1
Tigriopus californicus	GCA_007210705.1
Eriocheir sinensis	GCA_013436485.1
Callinectes sapidus	GCA_020233015.1
Homarus americanus	GCA_018991925.1
Fenneropenaeus chinensis	GCA_019202785.2
Litopenaeus vannamei	GCA_003789085.1

## Sheet: Table S4
Table S4. Primers used in this study
Primer name	Primer sequences (5’-3’)
ORF
752F	ATGCTTCGCCTTGCCTCCTTC
752R	GTTCAGCTGGAGTACCGCGAC
5'-RACE
F752OR	CGATGTCGTCCGACCTGGCG
F752IR	GCGACCTCGACGTTGGTCG
F752IR	CAGTAACGATGTTCAAGTTG
3'-RACE
T752OF	GACCCCATGTCCGTGTGCATG
T752IF	CGACGACATCAACACGGAG
DNA probe
P752F	GCCTTGCCTCCTTCCTCTT
P752R	CGTGTTGATGTCGTCGTTGA
P752RT7	GCGTAATACGACTCACTATAGGGCGTGTTGATGTCGTCGTTGA
dsRNA
dsMFBP-F	CCTACGCCCCCGCCACTG
dsMFBP-R	CCTCGCCCGCGCCCTCCAGG
dsGFP-F	GAACTTTTCACTGGAGTTGTCC
dsGFP-R	CATTGTGTGAGTTATAGTTG

## Sheet: Table S5
Table S5. qPCR primers and conditions in this study
Primer	Sequences (5’-3’)	Denaturing	Annealing	Extension	Cycle	Product size
Methyl Farnesoate Binding Protein (XP_027209752.1)
Q752-F	CCAACTTGAACATCGTTACTG	94 °C	64 °C	72 °C	40	210bp
Q752-R	CCGTGGGCGTTCCATCGTG	30 s	30 s	30 s
Elongation factor 1-α (GU136229.1)
QEF-F	CTTGATTGCCACACTGCTCAC	94 °C	64 °C	72 °C	40	160bp
QEF-R	TCTCCACGCACATAGGCTTG	30 s	30 s	30 s

## Sheet: Table S6
Table S6. DNA probes and dsRNA sequences used in this study
Application	Sequence
DNA probe	GCCTTGCCTCCTTCCTCTTGACGCTGGGCATCGCTCTCGCCCAGCCTCTGGACAAAATTCTCGAGGGCGACCTCACAGCTCTCCTGCAGGAGGCGCTCGCGCCCTACGCCCCCGCCACTGTGCCAGCGATCACCAACTTGAACATCGTTACTGACCATAGCAGTTTCCTTTTCAACGCGACCAACGTCGAGGTCGCTGGCTTTGGCTTAGTTGAAGTCACCAGCTTCGTTCCTCCGGTCCCTCTTCTCTCCAAACACGTCTCCATGAGTCTGAGAGTCCCTCTTCTGACGGCGCTGACGCAGGACTACTCGCTGACCGGAGTTCACGATGGAACGCCCACGGAGGCGGCGGGGACGGGCCAACTCAAGTTCACCAACTTCGACCTGAAGGTGGATTTCA…
dsMFBP RNA	CCUACGCCCCCGCCACUGUGCCAGCGAUCACCAACUUGAACAUCGUUACUGACCAUAGCAGUUUCCUUUUCAACGCGACCAACGUCGAGGUCGCUGGCUUUGGCUUAGUUGAAGUCACCAGCUUCGUUCCUCCGGUCCCUCUUCUCUCCAAACACGUCUCCAUGAGUCUGAGAGUCCCUCUUCUGACGGCGCUGACGCAGGACUACUCGCUGACCGGAGUUCACGAUGGAACGCCCACGGAGGCGGCGGGGACGGGCCAACUCAAGUUCACCAACUUCGACCUGAAGGUGGAUUUCAAGGCGGACUCCUACUCCCUCGACCCCAUGUCCGUGUGCAUGCAGCCGGGCUCCUUCUCCAUCGACCUCGGCGUCGAGAGCAUCGAGAGCAACCUGGAGGGCG…
dsGFP RNA	GAACUUUUCACUGGAGUUGUCCCAAUUCUUGUUGAAUUAGAUGGUGAUGUUAAUGGGCACAAAUUUUCUGUCAGUGGAGAGGGUGAAGGUGAUGCAACAUACGGAAAACUUACCCUUAAAUUUAUUUGCACUACUGGAAAACUACCUGUUCCAUGGCCAACACUUGUCACUACUUUCUCUUAUGGUGUUCAAUGCUUUUCAAGAUACCCAGAUCAUAUGAAACGGCAUGACUUUUUCAAGAGUGCCAUGCCCGAAGGUUAUGUACAGGAAAGAACUAUAUUUUUCAAAGAUGACGGGAACUACAAGACACGUGCUGAAGUCAAGUUUGAAGGUGAUACCCUUGUUAAUAGAAUCGAGUUAAAAGGUAUUGAUUUUAAAGAAGAUGGAAACAUUCUUGGA…
